# Supplementary material for: Development of a new cellular immunological detection method for tuberculosis based on HupB protein induced IL-6 release test
Source: Front Microbiol. 2023 Apr 3;14:1148503. doi: 10.3389/fmicb.2023.1148503 (PMC10106748; doi:10.3389/fmicb.2023.1148503)
Supplement: Supplementary file 2 [file Table_1.XLSX]

## Sheet: Sheet1
Table S1 Secretion of PBMCs cytokines in samples before and after HupB induction.
		PTB												HC
IL-4	CON	16.584	17.997	13.969	14.572	16.786	18.401							15.376	22.663	13.167	18.806	17.997	15.376
	LPS	13.769	16.181	16.584	16.584	14.973	13.568							15.376	19.413	15.175	13.167	16.987	20.427
	HupB	16.987	20.63	15.376	15.376	17.391	13.769							13.769	20.833	15.577	13.769	15.175	19.616
IL-12p70	CON	14.078	16.449	26.229	15.814	14.008	12.879							19.173	13.293	22.261	24.898
	LPS	17.886	15.655	27.233	15.497	16.268	25.51							26.229	19.334	23.575	22.261
	HupB	21.607	14.707	17.726	20.467	14.008	25.324							18.047	14.078	18.528	18.528
TGF-β1	CON	1355.99	1198.22	4051.96	2628.92	6652.98	1582.77	1289.96	3910.08	3406.2				3294.77	4395.9	6029.42	3904.91	2523.64	2030.02	1502.07	2004.43	2071.79
	LPS	826.696	1582.77	1776.16	4884.82	7074.41	5646.28	5196.66	3899.75	8097.22				6636.56	7682.13	9149.26	3525.99	4759.81	1710.38	1464.73	3132.29	4680.08
	HupB	1237.63	1220.88	4287.77	2793.96	3777.84	1683.76	3186.95	1989.27	5754.62				2888.22	5189.99	4020.03	2735.33	3029.81	1535.42	1253.39	2164.06	2004.43
TNF-α	CON	22.332	20.29	20.29	30.516									21.457	28.175	28.76	27.59
	LPS	76.313	119.607	295.783	50.21									93.364	131.457	116.275	75.717
	HupB	24.96	40.785	26.713	21.165									25.544	34.912	25.544	19.124
IFN-γ	CON	24.19	23.813	18.53	18.152	8.399	8.461	8.53	8.526					13.255	19.284	8.674	8.684	8.704	8.699	8.684	8.679	16.231
	LPS	36.678	26.835	25.701	24.568	8.379	8.503	8.446	8.552					27.213	29.861	8.704	8.714	8.797	8.87	8.714	8.618	8.618
	HupB	21.547	24.19	14.008	35.92	8.402	8.396	8.372	8.434					27.591	26.079	8.563	8.596	8.704	8.73	8.704	8.674	8.509
IL-6	CON	10.32	3.20203	35.6741	13.5514	9.81581	13.7969	12.2657	13.1844	10.4283	15.0218	13.7969	10.4283	19.2829	25.9472	31.4605	24.2387	32.171	61.2635	100.462	36.4583	23.0306	12.5719	19.6154	13.1844
	LPS	2157.95	2145.77	2194.96	2145.77	1122.68	1120.53	1111.65	1834.74	1103.38	1107.37	1107.37	1103.38	2123.65	2194.96	2068.49	2068.49	1105.53	1118.08	1113.8	1111.65	1118.08	1113.8	1118.08	1115.94
	HupB	159.962	458.563	373.171	224.079	377.299	256.67	219.755	1101.55	291.553	243.502	321.147	291.553	17.2127	271.12	67.8582	18.7555	70.4505	96.1744	80.2501	37.0708	242.861	56.6699	11.9595	15.0218
IL-17A	CON	25.791	22.788	22.454	22.121	43.536	41.983	49.298	47.191	44.837	43.536	42.242		22.454	20.453	20.453	20.787	51.951	45.881	42.759	49.298	49.034	45.881	40.695
	LPS	17.119	16.119	16.785	16.119	40.952	36.862	44.837	40.695	44.576	44.056	42.759		17.119	14.119	25.457	28.46	45.358	43.277	41.725	45.619	44.576	54.626	43.277
	HupB	19.453	19.786	26.124	24.456	40.438	46.404	48.242	44.056	46.404	41.725	44.837		19.119	21.787	26.458	18.786	41.21	46.404	50.622	41.21	49.562	43.796	44.056
