# Supplementary material for: Development of a new cellular immunological detection method for tuberculosis based on HupB protein induced IL-6 release test
Source: Front Microbiol. 2023 Apr 3;14:1148503. doi: 10.3389/fmicb.2023.1148503 (PMC10106748; doi:10.3389/fmicb.2023.1148503)
Supplement: Supplementary file 3 [file Table_2.XLSX]

## Sheet: Sheet1
Table S2 Different antigens stimulated secretion of IL-6 in PMBCs isolated from tuberculosis patients.
control	HtdY	BJ-LAM	BCG-LAM	E6C10	H37RV-HupB	LPS
110.845	24.0439	14.654		194.559	1101.55	2321.66
59.6959	69.9748	29.254	81.2624	194.559	491.553	2223.65
65.8352	76.1514	52.764	507.82	194.437	1510.87	2089.18
164.9	38.8348	6.785	56.5624	194.192	1478.72	2099.87
44.3581	121.825	10.632	46.7948	194.559	1503.26	1844.28
	109.646	41.188	84.7961	194.681	1098.41	2283.54
51.3729	122.937	5.547	46.0765	186.92	1051.45	2126.71
46.7948	2.9819	4.199	44.3581	194.069	1231.24	1944.86
85.139	20.5173	16.514	48.2846	194.56	918.389	2062.59
	78.3296	4.549	44.6929	194.56	1001.84	2045.72
		6.973		194.43	1485.91	2157.95
		4.005		194.19	1392	2145.77
		106.116		120.82	800.59	2145.77
		3.627		194.68	1272.7	1722.68
		7.295		7.27	399.548	1511.65
				10.62		1995.83
				194.56		2103.38
				7.316		2007.37
				194.43
				90.38
				40.2
				9.36
				7.43
				27.19
