# Supplementary material for: Development of a new cellular immunological detection method for tuberculosis based on HupB protein induced IL-6 release test
Source: Front Microbiol. 2023 Apr 3;14:1148503. doi: 10.3389/fmicb.2023.1148503 (PMC10106748; doi:10.3389/fmicb.2023.1148503)
Supplement: Supplementary file 4 [file Table_3.XLSX]

## Sheet: Sheet1
Table S3 HupB induced IL-6 release in PBMCs isolated from healthy control (HC) and pulmonary tuberculosis patients (PTB)
single center clinical validation			multi-center clinical validation
HC	PTB	nPTB	HC	PTB	nPTB
23.9027	59.9622	23.9027	75.0125	199.086	52.1793
17.2127	458.563	13.7969	84.4611	196.715	59.4572
271.12	273.171	12.2657	37.6768	153.565	62.1183
6.78582	124.079	12.5719	60.0444	266.262	64.6758
1.87555	377.299	10.122	85.9972	386.551	64.0702
70.4505	56.6699	9.50958	63.4669	76.1468	253.617
96.1744	119.755	26.6588	69.6066	193.227	37.2388
80.2501	1101.55	17.4717	56.1271	115.707	185.869
37.0708	291.553	16.553	56.7006	254.657	47.0081
242.861	43.5018	24.5151	25.5388	282.715	72.7657
13.7969	21.1465	11.1647	69.9198	295.298	74.3675
12.2657	1516.37	4.3467	66.9681	184.655	101.099
56.6699	1505.8	86.6497	89.9775	144.961	86.1686
11.9595	1358.58	2.8857	46.875	188.307	89.82
15.0218	1510.87	56.5012	57.4208	188.551	88.215
25.7529	1478.72	38.7352	52.1793	85.313	101.131
18.7689	1513.83	30.3197	53.5759	151.304	20.7123
26.488	1503.26	29.3847	51.3485	99.9978	12.2657
18.0337	1098.41	25.6445	83.4438	230.682	12.5719
22.8122	1051.45	31.2548	80.4238	121.638	9.50958
24.2826	1231.24	84.5526	83.9518	167.363	17.4717
24.2826	1495.64	135.045		219.774	37.2388
22.8122	4.0052	450.157	32.5761	335.587	18.3403
22.8122	1503.26		21.2592	75.0125	4.3467
21.7095	1478.72		139.097	710.836	2.8857
12.5719	979.535		67.0859	855.685	56.5012
10.122	1399.19		157.478	1034.09	38.7352
9.50958	1485.91		35.9685	1034.09	29.3847
26.6588	1392		62.6667	1004.72	25.6445
17.4717	1508.34		56.1142	37.7145	31.2548
16.553	1513.83		45.75	581.416	84.5526
24.5151	1408.07		15.7541	432.388	135.045
66.3058	800.59		46.8111	1034.09	450.157
128.059	1272.7		46.4571	23.5517
39.9511	399.548		35.9685	247.623
97.5698	1510.87		51.7967	977.588
93.4357	1188.94		47.5199	424.527
39.6927	18.3886		51.4388	297.911
34.7835	1315.43		39.0884	47.1883
22.898	1519.33		78.3118	103.837
44.8603	1001.84		64.8712	1054.2
40.4678	144.396		38.7406	1593.95
32.4581	163.097		53.9504	254.066
74.3156	274.368		44.339	1040.77
130.384	95.7733		30.8195	765.865
25.4818	292.134		27.7607	228.114
60.6215	90.1629		49.297	229.676
15.0607	145.331		44.6913	190.235
41.1152	212.655		39.0884	131.616
17.7392			58.2882	29.8721
11.1647			43.987	903.579
4.3467			56.8378	115.173
86.6497			44.339	141.847
2.8857			30.8195	1016.04
56.5012			27.7607	584.387
38.7352			50.0098	168.105
30.3197			16.4115	40.4914
29.3847			39.4365	377.807
25.6445			52.155	117.568
31.2548			41.8808	235.74
84.5526			47.5199	291.991
135.045			40.4823	202.704
450.157			48.5853	72.293
			44.6913	412.429
			87.0906	119.605
			41.5308	34.9336
			127.41	95.2364
			94.0651	245.921
			31.5024	284.826
			9.88803	443.955
			101.131	190.332
			58.6515	711.604
			38.0459	871.086
			38.3931	898.947
			42.2312	208.735
			80.5875	92.1185
			62.6667	157.1
			65.6083	205.473
			73.7909	356.127
			64.5031	67.9458
			87.861	188.245
			50.7237	124.688
			40.1334	332.695
			62.3003	238.424
			58.6515	435.349
			41.5308	49.4047
			53.2314	518.673
			38.7406	48.8613
			55.3918	584.722
			58.2882	114.147
			67.0859	42.22
			40.1179	423.591
			206.489	298.316
			217.827	384.268
			72.8448	162.981
			106.936	139.355
			123.211	429.764
			87.8627	175.143
			180.372	83.9632
			18.0633	429.764
			60.7219	425.748
			0.776994	700.472
			171.477	273.171
			109.763	56.6699
			19.827	21.1465
			18.1312	15.4534
			4.34975	19.3097
			10.6153	26.5277
			51.61	255.686
			35.2751	21.2592
			68.8525	27.5269
			32.9151	25.5322
			4.94611	24.2103
			121.751	25.2011
			77.6586	18.0179
			77.1382	1516.37
			152.808	1505.8
			7.90664	1510.87
			7.0249	1478.72
			36.9196	1503.26
			70.2749	1098.41
			93.1187	1051.45
			31.4396	1231.24
			60.6059	4.0052
			111.926	1503.26
			43.2873	979.535
			39.3071	1399.19
			30.8408	1485.91
			18.6437	1392
			38.4097	1508.34
			126.155	1513.83
			67.3828	1408.07
			93.1187	800.59
			31.4826	1272.7
			100.133	399.548
			4.98949	1510.87
			11.2013	1188.94
			8.28396	18.3886
			2.83367	1315.43
			3.53312	1519.33
			2.13188	1001.84
			1.34931	144.396
			1.48459	163.097
			1.2656	274.368
			2.07807	95.7733
			2.87165	292.134
			1.2656	90.1629
			1.9004	145.331
			5.07655	212.655
			58.7643	245.714
			5.63012	228.802
			13.9956	144.961
			2.14987	143.449
			7.12121	123.443
			2.53361	244.6
			1.2323	191.992
			0.650646	86.1686
			0.650646	999.076
			0.666349	151.275
			10.9488	82.9821
			51.2878	103.814
			59.1076	128.533
			6.62022	379.525
			3.00538	180.493
			30.247	267.045
			7.21793	54.6965
			6.15374	25.3467
			9.55728	111.648
			21.1488	176.07
			4.6241	320.071
			24.7828	46.335
			10.2582	102.587
			1.81254	63.7958
			16.4651	101.976
			1.81254	37.9727
			13.5994	59.3141
			3.17919	110.611
			3.85478	76.5592
			20.1098	15.6294
			12.3368	61.9226
			22.8251	79.4675
			48.4836	244.015
			102.901	130.251
			199.113	124.079
			15.391	377.299
			22.6576	119.755
			1.46607	1101.55
			15.2373	43.5018
			8.94564	25.8636
			54.6502	19.6336
			10.3326
			3.39114
			27.4598
			11.0912
			4.42873
			35.9511
			2.87949
			2.87949
			4.46146
			16.866
			8.48961
			17.0621
			9.68897
			7.2089
			9.79583
			2.94319
			4.98771
			2.37262
			17.2127
			271.12
			6.78582
			1.87555
			70.4505
			96.1744
			80.2501
			37.0708
			242.861
			56.6699
			11.9595
			15.0218
			25.7529
			18.7689
			26.488
			18.0337
			22.8122
			24.2826
			24.2826
			22.8122
			22.8122
			21.7095
			66.3058
			128.059
			39.9511
			97.5698
			93.4357
			39.6927
			34.7835
			22.898
			44.8603
			40.4678
			32.4581
			74.3156
			130.384
			25.4818
			60.6215
			57.7866
			51.4642
			46.7224
			2.4656
			23.0134
			86.2374
			18.2716
			18.2716
			57.7866
			25.8636
			15.0607
			41.1152
			17.7392
			28.762
			36.217
			44.0038
			49.9489
			32.3837
			79.6621
			42.7542
			12.6703
			89.8928
			26.0271
			38.9898
			1.21874
			3.32692
			13.943
			14.8544
			52.1793
			59.4572
			62.1183
			64.6758
			64.0702
			253.617
			37.2388
			185.869
			47.0081
			72.7657
			74.3675
			101.099
			86.1686
			89.82
			88.215
			101.131
			20.7123
			12.2657
			12.5719
			9.50958
			17.4717
			37.2388
			18.3403
			4.3467
			2.8857
			56.5012
			38.7352
			29.3847
			25.6445
			31.2548
