# Supplementary material for: Development of a new cellular immunological detection method for tuberculosis based on HupB protein induced IL-6 release test
Source: Front Microbiol. 2023 Apr 3;14:1148503. doi: 10.3389/fmicb.2023.1148503 (PMC10106748; doi:10.3389/fmicb.2023.1148503)
Supplement: Supplementary file 5 [file Table_4.XLSX]

## Sheet: Sheet1
Table S4 Comparison of HupB induced IL-6 release assay and IGRA for smear positive/ negative PTB diagnosis.
HupB		E6C10		HupB		E6C10
SP PTB	HC	SP PTB	HC	SN PTB	HC	SN PTB	HC
855.685	28.762	181.638	82.6612	151.275	28.762	65.9053	82.6612
1034.09	36.217	185.524	70.1719	82.9821	36.217	913.475	70.1719
1034.09	44.0038	353.472	50.1672	103.814	44.0038	116.717	50.1672
1004.72	49.9489	153.281	77.6976	128.533	49.9489	241.851	77.6976
37.7145	32.3837	22.7019	58.5906	379.525	32.3837	125.246	58.5906
581.416	79.6621	148.224	59.1346	180.493	79.6621	1039.53	59.1346
432.388	42.7542	270.614	58.5906	267.045	42.7542	1039.98	58.5906
1034.09	12.6703	350.395	57.3244	54.6965	12.6703	79.6	57.3244
23.5517	89.8928	33.2308	76.939	25.3467	89.8928	189.128	76.939
247.623	26.0271	182.82	69.4267	111.648	26.0271	151.679	69.4267
977.588	38.9898	176.908	46.9901	176.07	38.9898	386.014	46.9901
424.527	1.21874	352.446	53.908	320.071	1.21874	125.037	53.908
297.911	3.32692	263.306	56.4224	46.335	3.32692	62.0484	56.4224
47.1883	13.943	260.078	23.8377	102.587	13.943	67.9403	23.8377
103.837	14.8544	442.65	34.4402	63.7958	14.8544	285.643	34.4402
1054.2	26.8207	456.073	26.8207	101.976	26.8207	70.3584	26.8207
1593.95	29.5195	420.82	29.5195	37.9727	29.5195	295.549	29.5195
254.066	154.005	463.306	154.005	59.3141	154.005	95.3179	154.005
1040.77	245.7	415.153	245.7	110.611	245.7	63.6968	245.7
765.865	49.7576	234.109	49.7576	76.5592	49.7576	237.077	49.7576
228.114	74.3477	376.572	74.3477	15.6294	74.3477	63.1466	74.3477
229.676	45.5572	25.7094	45.5572	61.9226	45.5572	593.022	45.5572
190.235	40.1788	82.8061	40.1788	79.4675	40.1788	346.519	40.1788
131.616	44.8449	45.1062	44.8449	244.015	44.8449	63.6968	44.8449
29.8721	55.5053	28.8846	55.5053	130.251	55.5053	57.505	55.5053
903.579	50.6944	420.82	50.6944		50.6944		50.6944
115.173	58.6952	432.505	58.6952		58.6952		58.6952
141.847	45.3786	373.49	45.3786		45.3786		45.3786
	45.2004		45.2004		45.2004		45.2004
	55.8993		55.8993		55.8993		55.8993
	52.2109		52.2109		52.2109		52.2109
	43.7867		43.7867		43.7867		43.7867
	102.396		102.396		102.396		102.396
	80.3578		80.3578		80.3578		80.3578
	43.4367		43.4367		43.4367		43.4367
	80.5935		80.5935		80.5935		80.5935
							76.8625
							78.7172
